# Supplementary material for: Rail-BEV: A LiDAR-Centric and Sensor-Aware BEV Perception Framework for Long-Range Railway Obstacle Detection
Source: Sensors (Basel). 2026 Jun 7;26(12):3637. doi: 10.3390/s26123637 (PMC13306471; doi:10.3390/s26123637)
Supplement: Supplementary file 1 [file sensors-26-03637-s001.zip]

Archive with 1 entries (1 files):
- sensors-4325085-supplementary.pdf
